# Supplementary material for: Bioactive Polyphenolic Compounds Showing Strong Antiviral Activities against Severe Acute Respiratory Syndrome Coronavirus 2
Source: Pathogens. 2021 Jun 15;10(6):758. doi: 10.3390/pathogens10060758 (PMC8232731; doi:10.3390/pathogens10060758)
Supplement: Supplementary file 1 [file pathogens-10-00758-s001.zip]

Archive with 1 entries (1 files):
- pathogens-1176518-supplementary.pdf
